# Supplementary material for: Functional culture and in vitro genetic and small-molecule manipulation of adult mouse cardiomyocytes
Source: Commun Biol. 2020 May 11;3:229. doi: 10.1038/s42003-020-0946-9 (PMC7214405; doi:10.1038/s42003-020-0946-9)
Supplement: Supplementary file 3 — Supplementary Data 1 [file 42003_2020_946_MOESM3_ESM.xlsx]

## Sheet: Figure 1
PAkt/Akt normalized to tubulin				Separate biological replicates	Day	0	1	2	3	4	5	6	7
	Laminin	Geltrex			Rods	248	207	82	75	66	65	63	60
	1.05203	0.763418			Rounds	31	27	10	10	19	8	18	16
	0.873922	0.719716			Rods	237	201	210	176	182	139	140	135
	1.07404	0.557068			Rounds	42	47	63	29	24	26	35	38
					Rods	189	140	167	173	164	100	71	68
					Rounds	16	18	23	22	32	17	15	14

## Sheet: Figure 2
% initial cells
Days post isolation	Rods (GT + Blebbi)				Rounds (GT + Blebbi)				Rods (GT + BDM)				Rounds (GT + BDM)				Rods (Lam + Blebbi)				Rounds (Lam + Blebbi)				Rods (Lam + BDM)				Rounds (Lam + BDM)
0	88.8889	84.9462	92.1951		11.1111	15.0538	7.80488		68.6667	61.6279	72.8111	64.6766	31.3333	38.3721	27.1889	35.3234		75.9777	66.3158	75.6972		24.0223	33.6842	24.3028		72.4528	75.1656	71.3483		27.5472	24.8344	28.6517
1	74.1935	72.043	68.2927		9.67742	16.8459	8.78049		58	61.6279	58.0645	55.7214	42	29.0698	35.9447	45.2736		74.3017	44.2105	73.7052		13.4078	26.3158	14.3426		67.9245	64.9007	73.0337		21.1321	6.95364	26.4045
2	29.3907	75.2688	81.4634		3.58423	22.5806	11.2195		13.3333	15.1163	33.6406	30.8458	79.3333	56.9767	26.7281	56.7164		33.5196	35.7895	70.9163		31.8436	31.0526	10.3586		58.4906	48.0132	61.7978		31.6981	19.5364	29.2135
3	26.8817	63.0824	84.3902		3.58423	10.3943	10.7317		12	17.4419	30.8756	23.3831	74.6667	65.1163	29.0323	62.1891		32.4022	32.1053	68.5259		30.1676	33.1579	15.1394		48.6792	28.4768	52.809		15.4717	8.60927	25.8427
4	23.6559	65.233	80		6.81004	8.60215	15.6098		12	15.1163	29.9539	21.393	73.3333	62.7907	28.1106	60.6965		29.0503	19.4737	51.3944		21.2291	13.6842	20.3187		45.283	19.8675	41.573		9.81132	6.95364	20.7865
5	23.2975	49.8208	48.7805		2.86738	9.319	8.29268		10	5.81395	21.1982	18.9055	74.6667	59.3023	36.8664	45.2736		21.7877	17.8947	41.0359		27.3743	14.7368	9.96016		40.3774	19.2053	37.0787		8.67925	7.28477	19.1011
6	22.5806	50.1792	34.6341		6.45161	12.5448	7.31707		9.33333	4.65116	15.2074	16.9154	52.6667	58.1395	35.9447	46.7662		19.5531	16.3158	40.239		26.8156	12.6316	7.17131		27.5472	15.5629	26.4045		15.0943	5.96026	20.2247
7	21.5054	48.3871	33.1707		5.73477	13.6201	6.82927		8	3.48837	14.2857	10.4478	45.3333	54.6512	34.5622	43.7811		15.0838	14.7368	30.2789		29.6089	13.6842	17.1315		26.7925	9.60265	24.1573		15.4717	5.29801	16.2921

## Sheet: Figure 3
Ca2+ kinetics (ms)												Ca2+ intensity (F/F0)						CellROX signal						OCR (pmol O2/min/mg protein)						TFM peak force (µN)				Force-frequency peak force (µN)							Cell-matched force response before and after epinephrine (5 nmol/L)
	Peak [Ca2+]					Half [Ca2+] decay						Days post isolation	0	1	3	7		Days post isolation	0	1	3	7		Days post isolation	0	1	3	7		Stiffness	2 kPa	11 kPa		Stimulation Frequency							Treatment	Baseline	5 nM epinephrine
0	180.8	169.5	152.55	148.783	157.729	244.833	226.942	246.717	246.717	237.771			1.16294	1.06077	1.07213	1.08006			1.11793	1.36579	1.18452	1.28082			51.49	58.75	45.94	24.5			0.452239	3.03012		1	100	100	100	100	100			1.47232	2.56892
1	160.083	183.625	160.083	155.375	197.75	240.125	268.375	237.771	268.375	285.325			1.23022	1.09382	1.06587	1.0995			1.13695	1.35122	1.32021	1.55957			82.41	63.14	63.22	61.42			0.864278	4.37281		1.5	138.77		153.964	132.592	123.007			1.64076	1.82943
3	230.708	192.1	192.1	158.2	220.35	376.667	313.575	290.975	290.975	288.15			1.1967	1.09842	1.04719	1.09197			1.1254	1.31916	1.28497	1.45163			54.46	64.8	45.7	39.64			1.32583	3.02504		2	143.065	158.015	196.469	139.301	181.866			0.474278	1.22579
7	127.125	197.75	148.312	148.312	155.375	271.906	321.344	204.812	275.438	254.25			1.16893	1.08131	1.07061	1.10724			1.08543	1.49585	1.26874	1.47676			63.42	74.81	63.46	32.44			0.234686	6.24661		2.5	172.739			155.155	149.798			1.52906	2.26114
													1.20043	1.09806	1.05637	1.09153			1.14715	1.29391	1.3145	1.39535			125.401	129.585	109.356	120.264			1.40281	2.853		3		170.516		186.758	162.049			0.459163	0.713134
																			1.16765	1.41407	1.32501	1.52551			144.05	119.878	100.988	139.942			0.581411	3.0614		4	169.159	168.749	203.314	155.33	193.403
																			1.06498	1.39988	1.39528	1.49424			178.511	152.149	127.257	104.543			1.83542	6.78546		5		151.675	125.623	94.1031	168.013
																			1.07769	1.12242	1.3804	1.37665			160.057	101.763	114.949	113.438			0.373024	6.80425		6	142.376	124.112	124.573	35.0815	97.0652
																			1.13339	1.13838	1.23813	1.46966			130.88	120.89	97.68	64.69			1.26363	7.013
																			1.20969	1.11932	1.21757	1.62326			141.13	121.89	86.79	39.12			1.49318	2.07995
																			1.17224	1.16616	1.2905	1.48561			129.7	110	109.29	43.69			2.7584	6.36022
																			1.16262	1.19649	1.25478	1.55052			111.13	92.95	99.69	50.79			2.41121	1.79935
																			1.21424	1.18962	1.24617	1.49995			150.45	80.59	95.8	46.22			1.67247	7.34241
																			1.16861	1.17278	1.24878	1.50225									0.226378	1.36879
																			1.12279	1.24881	1.24824	1.35118									0.806691	7.21702
																			1.12377	1.11441	1.20473	1.59106									0.564556	9.61857
																			1.1335	1.17695	1.21111	1.64708									2.12153	1.55581
																															0.609868	9.08609
																															3.42072	4.79854
																															2.968	8.08654

## Sheet: Figure 4
PLN cell force (µN)					Reep5 Ca2+ intensity (F/F0)				Reep5 Ca2+ kinetics (ms)
Treatment	PLN KO	+WT	+R9C		shRNA	Scrambled	Reep5		Treatment	Scrambled								Reep5 shRNA
	1.8415	1.13739	0.560427			1.10855	1.13796		Peak [Ca2+]	186.875	188.929	186.875	177.292	176.607	151.964			262.857	373.75	205.357	188.929	197.143	266.964
	1.72771	1.26728	0.657687			1.14664	1.12453		Peak to half peak [Ca2+]	131.172	167.109	125.781	127.578	104.219	100.625			168.393	184.821	149.911	106.786	123.214	139.643
	2.8045	1.18999	1.22933			1.17273	1.11413
	2.55201	1.65106	0.547169			1.10768	1.13216
	2.71008	1.71504	0.930091			1.12824	1.10656
	3.07733	1.65621	0.423071			1.09596	1.15161

## Sheet: Figure 5
DHPR cluster area	Control	Tunicamycin		DHPR local density	Control	Tunicamycin		RyR2 cluster area	Control	Tunicamycin		RyR2 local density	Control	Tunicamycin		PLN cluster density	Control	Tunicamycin		PLN local density	Control	Tunicamycin		SERCA cluster area	Control	Tunicamycin		SERCA local density	Control	Tunicamycin		actinin cluster area	DMSO	Tunicamycin		actinin local density	DMSO	Tunicamycin
0	0	0		0	0	0		0	0	0		0	0	0		0	0	0		0	0	0		0	0	0		0	0	0		0	0	0		0	0	0
2000	0	0		0.0002	0	0		2000	0	0		0.0002	0	0.427716		0.0002	0	0.427716		0.0002	0	0		2000	0	0		0.0002	0	0		2000	0	0		0.0002	0	0.3367
4000	0.0324412	0		0.0004	0	0		4000	0.067705	0		0.0004	4.24242	3.33618		0.0004	4.24242	3.33618		0.0004	0	0		4000	0.039078	0		0.0004	0	0		4000	0	0		0.0004	0	0.20202
6000	0.129765	0.06942		0.0006	0	0		6000	0.270819	0.087413		0.0006	7.07071	6.67237		0.0006	7.07071	6.67237		0.0006	0	0		6000	0.078156	0.020803		0.0006	0	0		6000	0.0846024	0.0765111		0.0006	0	0.0673401
8000	0.924574	0.086775		0.0008	0	0		8000	0	0.34965		0.0008	7.47475	15.74		0.0008	7.47475	15.74		0.0008	0	0		8000	1.32864	0.083212		0.0008	0	0		8000	0.930626	0.153022		0.0008	0	0
10000	2.22222	0.451232		0.001	0.0973078	0.0324359		10000	0.13541	0.34965		0.001	9.69697	20.0171		0.001	9.69697	20.0171		0.001	0	0.0159744		10000	3.59515	0.228833		0.001	0	0.219211		10000	2.87648	1.14767		0.001	0	0.0673401
12000	1.99513	1.59667		0.0012	2.41648	0.470321		12000	0.270819	0.174825		0.0012	10.9091	12.917		0.0012	10.9091	12.917		0.0012	0	0.271566		12000	3.32161	1.01935		0.0012	0	1.07613		12000	3.5533	1.91278		0.0012	0	0
14000	2.38443	2.65533		0.0014	8.62796	2.82193		14000	0.270819	0.174825		0.0014	13.266	12.0616		0.0014	13.266	12.0616		0.0014	0	2.68371		14000	4.02501	1.10256		0.0014	0.899887	1.11598		14000	2.53807	2.60138		0.0014	0	0
16000	1.99513	3.92225		0.0016	10.3957	6.19526		16000	0.270819	0		0.0016	12.1885	7.27117		0.0016	12.1885	7.27117		0.0016	0	4.45687		16000	3.71239	2.0595		0.0016	2.88714	1.21562		16000	1.77665	1.45371		0.0016	0	0
18000	2.6764	4.33877		0.0018	7.75219	8.06033		18000	0.270819	0.262238		0.0018	9.09091	5.56031		0.0018	9.09091	5.56031		0.0018	0	3.41853		18000	3.20438	3.34928		0.0018	5.51181	2.19211		18000	1.94585	1.3772		0.0018	0	0
20000	2.80616	3.83547		0.002	7.42783	7.88193		20000	0.677048	0.34965		0.002	6.93603	4.61933		0.002	6.93603	4.61933		0.002	0	2.1885		20000	3.43884	3.82775		0.002	7.27409	5.55998		20000	1.86125	1.14767		0.002	0	0
22000	2.98459	3.81812		0.0022	7.3143	6.43853		22000	0.609343	0.262238		0.0022	5.38721	2.65184		0.0022	5.38721	2.65184		0.0022	0	2.65176		22000	3.63423	3.76534		0.0022	9.33633	9.56556		22000	1.43824	1.53022		0.0022	0	0
24000	3.03325	3.66192		0.0024	8.77392	5.10866		24000	0.609343	0.34965		0.0024	3.43434	1.71086		0.0024	3.43434	1.71086		0.0024	0	3.86582		24000	3.28253	3.91096		0.0024	8.28646	11.399		24000	1.26904	1.3772		0.0024	0	0
26000	3.45499	3.14127		0.0026	7.8495	4.05449		26000	1.3541	0.524476		0.0026	2.89562	2.13858		0.0026	2.89562	2.13858		0.0026	0	4.88818		26000	3.98593	3.66133		0.0026	5.99925	10.8808		26000	1.35364	0.994644		0.0026	0	0
28000	3.08191	3.10656		0.0028	6.30879	5.53033		28000	1.08328	0.524476		0.0028	1.6835	1.11206		0.0028	1.6835	1.11206		0.0028	0	6.51757		28000	3.59515	3.55731		0.0028	4.7619	10.7214		28000	0.592217	0.994644		0.0028	0	0
30000	3.01703	3.21069		0.003	4.28154	6.45475		30000	1.08328	0.786713		0.003	0.673401	0.684346		0.003	0.673401	0.684346		0.003	0	7.1246		30000	2.4619	2.91242		0.003	3.03712	10.5819		30000	0.592217	1.07116		0.003	0	0.808081
32000	3.21168	2.98508		0.0032	2.87058	7.94681		32000	1.01557	0.699301		0.0032	1.48148	0.598802		0.0032	1.48148	0.598802		0.0032	0	8.57827		32000	2.34467	2.99563		0.0032	1.91226	8.56915		32000	0.507614	0.765111		0.0032	0	1.07744
34000	2.90349	2.62062		0.0034	1.91372	8.17386		34000	1.76032	0.699301		0.0034	0.538721	0.427716		0.0034	0.538721	0.427716		0.0034	0	9.88818		34000	2.26651	2.89162		0.0034	1.87477	6.75568		34000	0.507614	0.459067		0.0034	0	1.6835
36000	3.00081	2.42971		0.0036	1.42718	7.23321		36000	1.69262	0.786713		0.0036	0.538721	0.171086		0.0036	0.538721	0.171086		0.0036	0	10.7508		36000	2.57913	2.66278		0.0036	3.67454	4.8625		36000	0.676819	0.612089		0.0036	0	1.61616
38000	2.49797	2.53384		0.0038	0.87577	5.72494		38000	1.62492	1.31119		0.0038	0.3367	0.25663		0.0038	0.3367	0.25663		0.0038	0.0586941	8.86581		38000	2.42282	2.35074		0.0038	2.92463	4.16501		38000	0.507614	0.841622		0.0038	0	1.54882
40000	2.40065	2.41236		0.004	0.729809	4.45994		40000	2.09885	1.04895		0.004	0.740741	0.0855432		0.004	0.740741	0.0855432		0.004	0.205429	6.74121		40000	1.52403	2.43395		0.004	3.33708	2.94938		40000	0.761421	0.918133		0.004	0	2.15488
42000	2.44931	2.13468		0.0042	0.340577	3.5193		42000	1.48951	0.786713		0.0042	0.0673401	0		0.0042	0.0673401	0		0.0042	0.851064	5.0639		42000	1.68034	2.37154		0.0042	2.77465	1.73376		42000	0.676819	0.6886		0.0042	0.149813	3.77104
44000	2.72506	2.11732		0.0044	0.421667	2.53		44000	1.55721	1.22378		0.0044	0.13468	0.0855432		0.0044	0.13468	0.0855432		0.0044	1.9956	3.65815		44000	2.1102	1.83066		0.0044	1.42482	1.23555		44000	0.761421	0.382555		0.0044	0.224719	4.64647
46000	2.2871	2.27352		0.0046	0.405449	1.84885		46000	1.69262	1.04895		0.0046	0.13468	0		0.0046	0.13468	0		0.0046	2.69993	2.22045		46000	1.56311	1.89307		0.0046	1.19985	1.01634		46000	0.507614	0.841622		0.0046	0.524345	6.26263
48000	1.99513	1.45783		0.0048	0.583847	1.20013		48000	1.76032	2.01049		0.0048	0	0		0.0048	0	0		0.0048	2.65591	1.53355		48000	1.17233	1.66424		0.0048	0.899887	0.876843		48000	0.423012	0.535578		0.0048	0.898876	5.05051
50000	2.01135	1.82228		0.005	1.29744	1.00551		50000	1.89573	1.48601		0.005	0.20202	0		0.005	0.20202	0		0.005	2.86133	1.18211		50000	1.60219	1.62263		0.005	0.899887	0.677561		50000	0.930626	0.535578		0.005	2.3221	5.85859
52000	1.93025	1.59667		0.0052	1.75154	0.502757		52000	2.03114	0.961538		0.0052	0	0		0.0052	0	0		0.0052	4.06456	0.623003		52000	1.71942	1.56022		0.0052	1.83727	0.617776		52000	0.592217	0.612089		0.0052	3.14607	5.25253
54000	1.7356	1.52725		0.0054	2.59488	0.502757		54000	2.03114	1.66084		0.0054	0	0		0.0054	0	0		0.0054	3.9325	0.543131		54000	1.7585	1.53942		0.0054	3.03712	0.33878		54000	0.253807	0.459067		0.0054	5.39326	5.25253
56000	1.36253	1.26692		0.0056	2.33539	0.405449		56000	2.23426	1.22378		0.0056	0	0		0.0056	0	0		0.0056	3.91783	0.43131		56000	0.781555	1.43541		0.0056	3.71204	0.358709		56000	0.338409	0.306044		0.0056	5.24345	5.52189
58000	1.44363	1.40576		0.0058	2.17321	0.291924		58000	1.15098	1.31119		0.0058	0	0		0.0058	0	0		0.0058	3.06677	0.127796		58000	1.09418	1.4146		0.0058	4.08699	0.239139		58000	0.676819	0.459067		0.0058	5.99251	4.0404
60000	1.37875	1.18015		0.006	1.67045	0.210834		60000	1.55721	1.3986		0.006	0.0673401	0		0.006	0.0673401	0		0.006	2.4358	0.335463		60000	1.0551	1.28979		0.006	4.23697	0.159426		60000	0.423012	0.382555		0.006	4.04494	3.7037
62000	1.28143	1.45783		0.0062	1.11904	0.243269		62000	2.43737	2.01049		0.0062	0.0673401	0		0.0062	0.0673401	0		0.0062	2.2157	0.0638978		62000	0.781555	1.18577		0.0062	3.03712	0.139498		62000	0.507614	0.6886		0.0062	5.24345	4.17508
64000	1.11922	1.0413		0.0064	1.31366	0.145962		64000	1.55721	1.57343		0.0064	0	0		0.0064	0	0		0.0064	1.54072	0.159744		64000	0.742478	0.977741		0.0064	2.3622	0.139498		64000	0.423012	0.841622		0.0064	4.64419	3.56902
66000	1.29765	1.02395		0.0066	1.13526	0.16218		66000	2.09885	0.874126		0.0066	0	0.0855432		0.0066	0	0.0855432		0.0066	1.29127	0.0958467		66000	1.09418	1.28979		0.0066	2.21222	0.0398565		66000	0.0846024	0.535578		0.0066	4.7191	3.29966
68000	1.20032	0.833044		0.0068	0.810898	0.113526		68000	1.48951	0.961538		0.0068	0	0		0.0068	0	0		0.0068	1.51137	0.14377		68000	1.01602	1.06095		0.0068	1.08736	0.0996413		68000	0.676819	0.229533		0.0068	4.49438	3.43434
70000	1.23277	1.00659		0.007	0.486539	0.0810899		70000	1.82803	1.66084		0.007	0	0.0855432		0.007	0	0.0855432		0.007	1.68745	0.0798722		70000	1.09418	0.894529		0.007	1.31234	0.0199283		70000	0.676819	0.535578		0.007	3.82023	3.23232
72000	1.00568	0.815689		0.0072	0.421667	0.0648719		72000	1.48951	1.66084		0.0072	0	0.0855432		0.0072	0	0.0855432		0.0072	2.45048	0.0958467		72000	0.664322	0.956938		0.0072	1.19985	0.079713		72000	0.338409	0.535578		0.0072	3.82023	2.82828
74000	0.973236	0.98924		0.0074	0.470321	0.0324359		74000	1.4218	1.13636		0.0074	0	0		0.0074	0	0		0.0074	2.89068	0.0638978		74000	0.898789	0.728105		0.0074	0.599925	0.0199283		74000	0.592217	0.612089		0.0074	4.41948	3.0303
76000	1.0219	1.07601		0.0076	0.308141	0.0810899		76000	1.48951	1.31119		0.0076	0	0		0.0076	0	0		0.0076	3.69773	0		76000	0.859711	0.582484		0.0076	0.487439	0		76000	0.930626	0.6886		0.0076	3.22097	2.28956
78000	1.0219	0.971885		0.0078	0.194616	0.0324359		78000	1.21869	1.04895		0.0078	0	0		0.0078	0	0		0.0078	4.15261	0.0479233		78000	0.859711	0.769711		0.0078	0.412448	0.0199283		78000	0.507614	0.153022		0.0078	3.22097	1.88552
80000	0.843471	0.798334		0.008	0.16218	0.016218		80000	0.744753	0.961538		0.008	0.0673401	0		0.008	0.0673401	0		0.008	4.28467	0.0159744		80000	0.586166	0.936135		0.008	0.224972	0		80000	0.338409	0.382555		0.008	2.92135	2.08754
82000	0.794809	0.902464		0.0082	0.0973078	0.016218		82000	2.03114	1.74825		0.0082	0	0.171086		0.0082	0	0.171086		0.0082	4.13793	0		82000	0.859711	0.83212		0.0082	0.374953	0.0199283		82000	0.423012	0.535578		0.0082	2.92135	1.6835
84000	0.713706	0.728914		0.0084	0.0810899	0		84000	1.69262	1.48601		0.0084	0	0		0.0084	0	0		0.0084	3.74175	0.0319489		84000	0.859711	0.748908		0.0084	0	0.0597848		84000	0.169205	0.535578		0.0084	2.47191	1.81818
86000	0.616383	0.885109		0.0086	0.178398	0.016218		86000	1.15098	1.04895		0.0086	0	0		0.0086	0	0		0.0086	3.38958	0.0159744		86000	0.586166	0.644893		0.0086	0.149981	0.0199283		86000	0.0846024	0.612089		0.0086	2.62172	1.07744
88000	0.665045	0.555363		0.0088	0.0648719	0.0324359		88000	1.21869	0.961538		0.0088	0.0673401	0.0855432		0.0088	0.0673401	0.0855432		0.0088	3.15481	0.0159744		88000	0.429855	0.707302		0.0088	0.149981	0.0199283		88000	0.253807	0.229533		0.0088	2.47191	0.673401
90000	0.616383	0.538008		0.009	0.016218	0.0324359		90000	1.4218	1.22378		0.009	0	0		0.009	0	0		0.009	2.80264	0		90000	0.547089	0.436863		0.009	0.112486	0.0199283		90000	0.761421	0.382555		0.009	1.49813	0.942761
92000	0.470397	0.590073		0.0092	0.016218	0.016218		92000	1.3541	0.961538		0.0092	0	0		0.0092	0	0		0.0092	2.01027	0.0319489		92000	0.508011	0.540878		0.0092	0.0374953	0		92000	0.507614	0.306044		0.0092	2.02247	0.740741
94000	0.632603	0.659493		0.0094	0	0.016218		94000	1.4218	0.874126		0.0094	0	0		0.0094	0	0		0.0094	1.92223	0.0319489		94000	0.586166	0.62409		0.0094	0.112486	0.0199283		94000	0.676819	0.459067		0.0094	1.64794	0.808081
96000	0.567721	0.555363		0.0096	0.0324359	0		96000	1.15098	0.874126		0.0096	0	0		0.0096	0	0		0.0096	1.40866	0.0479233		96000	0.547089	0.686499		0.0096	0.0374953	0.0199283		96000	0.253807	0.382555		0.0096	1.57303	0.40404
98000	0.665045	0.607428		0.0098	0.016218	0		98000	0.812458	1.74825		0.0098	0	0		0.0098	0	0		0.0098	1.26192	0.0319489		98000	0.468933	0.561681		0.0098	0	0		98000	0.338409	0.535578		0.0098	1.42322	0.3367
100000	0.373074	0.433877						100000	1.15098	1.13636														100000	0.312622	0.395257						100000	0	0.918133
102000	0.53528	0.642138						102000	0.812458	0.961538														102000	0.429855	0.478469						102000	0.338409	0.612089
104000	0.470397	0.555363						104000	0.812458	1.04895														104000	0.429855	0.540878						104000	0.592217	0.306044
106000	0.53528	0.503297						106000	1.48951	0.961538														106000	0.390778	0.457666						106000	0.253807	0.382555
108000	0.340633	0.451232						108000	0.880162	1.13636														108000	0.390778	0.499272						108000	0.592217	0.229533
110000	0.356853	0.451232						110000	0.880162	1.13636														110000	0.547089	0.41606						110000	0.169205	0.153022
112000	0.454177	0.468587						112000	0.947867	1.13636														112000	0.547089	0.540878						112000	0.423012	0.612089
114000	0.470397	0.451232						114000	0.880162	1.57343														114000	0.312622	0.457666						114000	0.338409	0.306044
116000	0.356853	0.468587						116000	0.947867	0.786713														116000	0.468933	0.499272						116000	0.253807	0.918133
118000	0.356853	0.433877						118000	0.812458	0.611888														118000	0.312622	0.353651						118000	0.676819	0.0765111
120000	0.53528	0.451232						120000	0.880162	0.611888														120000	0.547089	0.436863						120000	0.592217	0.153022
122000	0.291971	0.312392						122000	1.01557	0.611888														122000	0.273544	0.478469						122000	0.592217	0.229533
124000	0.421736	0.242971						124000	0.880162	1.13636														124000	0.195389	0.187227						124000	0.338409	0.612089
126000	0.389294	0.520653						126000	0.812458	0.437063														126000	0.3517	0.353651						126000	0.338409	0.306044
128000	0.340633	0.364457						128000	0.473934	0.961538														128000	0.312622	0.166424						128000	0.253807	0.612089
130000	0.405515	0.329747						130000	0.609343	0.262238														130000	0.156311	0.228833						130000	0.338409	0.6886
132000	0.178427	0.347102						132000	0.812458	0.699301														132000	0.3517	0.353651						132000	0.507614	0.382555
134000	0.308191	0.242971						134000	0.812458	1.13636														134000	0.390778	0.395257						134000	0.253807	0.765111
136000	0.356853	0.225616						136000	0.541638	0.524476														136000	0.195389	0.332848						136000	0.676819	0.382555
138000	0.405515	0.277681						138000	0.880162	1.13636														138000	0.312622	0.436863						138000	0.253807	0.459067
140000	0.210868	0.329747						140000	0.541638	0.524476														140000	0.195389	0.145621						140000	0.253807	0.765111
142000	0.194647	0.295036						142000	0.541638	0.699301														142000	0.195389	0.478469						142000	0.253807	0.612089
144000	0.324412	0.190906						144000	0.880162	0.611888														144000	0.195389	0.395257						144000	0.338409	0.153022
146000	0.27575	0.242971						146000	0.744753	0.524476														146000	0.156311	0.291242						146000	0.338409	0.382555
148000	0.243309	0.190906						148000	0.203114	0.437063														148000	0.234467	0.249636						148000	0.338409	0.229533
150000	0.194647	0.347102						150000	0.13541	1.04895														150000	0.312622	0.270439						150000	0	0.6886
152000	0.308191	0.225616						152000	0.473934	0.786713														152000	0.195389	0.249636						152000	0.338409	0.382555
154000	0.227088	0.190906						154000	0.406229	0.262238														154000	0.234467	0.291242						154000	0.338409	0.382555
156000	0.227088	0.277681						156000	0.473934	0.786713														156000	0.117233	0.353651						156000	0.423012	0.459067
158000	0.194647	0.225616						158000	0.406229	0.262238														158000	0.508011	0.20803						158000	0.253807	0.229533
160000	0.178427	0.242971						160000	0.473934	0.611888														160000	0.312622	0.228833						160000	0.169205	0.535578
162000	0.113544	0.242971						162000	0.541638	0.961538														162000	0.234467	0.20803						162000	0.423012	0.6886
164000	0.129765	0.208261						164000	0.270819	0.524476														164000	0.195389	0.291242						164000	0.423012	0.153022
166000	0.113544	0.173551						166000	0.473934	0.524476														166000	0.156311	0.332848						166000	0.592217	0.382555
168000	0.194647	0.173551						168000	0.473934	0.786713														168000	0.195389	0.083212						168000	0.423012	0.6886
170000	0.0973236	0.277681						170000	0.270819	0.786713														170000	0.078156	0.249636						170000	0.592217	0.535578
172000	0.178427	0.173551						172000	0.203114	0.786713														172000	0.195389	0.187227						172000	0.253807	0.535578
174000	0.129765	0.138841						174000	0.270819	0.174825														174000	0.312622	0.20803						174000	0.338409	0.382555
176000	0.0973236	0.121486						176000	0.609343	0.874126														176000	0.156311	0.228833						176000	0.253807	0.153022
178000	0.162206	0.312392						178000	0.473934	0.961538														178000	0.234467	0.124818						178000	0.169205	0.229533
180000	0.178427	0.242971						180000	0.270819	0.437063														180000	0.3517	0.187227						180000	0.169205	0.306044
182000	0.145985	0.225616						182000	0.270819	0.34965														182000	0.078156	0.249636						182000	0.761421	0.382555
184000	0.113544	0.190906						184000	0.270819	0.34965														184000	0.195389	0.104015						184000	0.169205	0.535578
186000	0.178427	0.208261						186000	0.203114	0.174825														186000	0.273544	0.270439						186000	0.507614	0.382555
188000	0.129765	0.260326						188000	0.473934	0.874126														188000	0.117233	0.104015						188000	0.423012	0.535578
190000	0.0973236	0.190906						190000	0.473934	0.611888														190000	0.117233	0.166424						190000	0.592217	0.612089
192000	0.178427	0.208261						192000	0.203114	0.437063														192000	0.078156	0.166424						192000	0.253807	0.306044
194000	0.145985	0.06942						194000	0.338524	0.437063														194000	0.078156	0.083212						194000	0.253807	0.612089
196000	0.0648824	0.190906						196000	0.270819	0.087413														196000	0.156311	0.166424						196000	0.253807	0.382555
198000	0.129765	0.104131						198000	0.338524	0.262238														198000	0.117233	0.166424						198000	0	0.306044
200000	0.145985	0.104131						200000	0.338524	0.34965														200000	0.117233	0.187227						200000	0.338409	0.306044
202000	0.0648824	0.104131						202000	0.13541	0.34965														202000	0.078156	0.104015						202000	0.0846024	0.459067
204000	0.0324412	0.138841						204000	0.067705	0.437063														204000	0.039078	0.083212						204000	0.253807	0.306044
206000	0.210868	0.121486						206000	0.473934	0.087413														206000	0	0.145621						206000	0.253807	0.612089
208000	0.113544	0.06942						208000	0.203114	0.34965														208000	0.195389	0.187227						208000	0.338409	0.459067
210000	0.0324412	0.086775						210000	0.203114	0.611888														210000	0.117233	0.228833						210000	0.169205	0.535578
212000	0.113544	0.06942						212000	0.13541	0.174825														212000	0.078156	0.041606						212000	0.507614	0.229533
214000	0.113544	0.052065						214000	0.203114	0.174825														214000	0.039078	0.124818						214000	0.423012	0.612089
216000	0.0324412	0.225616						216000	0.13541	0.34965														216000	0.078156	0.104015						216000	0.169205	0.459067
218000	0.129765	0.086775						218000	0.13541	0.174825														218000	0.117233	0.083212						218000	0.253807	0.535578
220000	0.113544	0.086775						220000	0.338524	0.174825														220000	0.195389	0.228833						220000	0.253807	0.229533
222000	0.0324412	0.104131						222000	0.338524	0.087413														222000	0.078156	0.249636						222000	0.423012	0.306044
224000	0.113544	0.06942						224000	0.067705	0.34965														224000	0.078156	0.083212						224000	0.253807	0.306044
226000	0.081103	0.086775						226000	0.473934	0.174825														226000	0.039078	0.166424						226000	0.423012	0.612089
228000	0.0648824	0.086775						228000	0.203114	0.34965														228000	0.078156	0.083212						228000	0.423012	0.229533
230000	0.0648824	0.104131						230000	0.13541	0.262238														230000	0.117233	0.187227						230000	0.169205	0.459067
232000	0.0162206	0.104131						232000	0.203114	0.174825														232000	0.117233	0.104015						232000	0.338409	0.382555
234000	0.113544	0.052065						234000	0.067705	0.262238														234000	0	0.124818						234000	0.0846024	0.229533
236000	0.0486618	0.052065						236000	0.338524	0.262238														236000	0.156311	0.104015						236000	0.338409	0.0765111
238000	0.113544	0.03471						238000	0.203114	0.087413														238000	0.156311	0.124818						238000	0.592217	0.459067
240000	0.129765	0.121486						240000	0.067705	0.087413														240000	0.039078	0.124818						240000	0.423012	0.306044
242000	0.0324412	0.03471						242000	0.13541	0.174825														242000	0	0.166424						242000	0.253807	0.229533
244000	0.081103	0.06942						244000	0.13541	0.262238														244000	0.156311	0.124818						244000	0.423012	0.229533
246000	0.0648824	0.156196						246000	0.270819	0.524476														246000	0.078156	0.124818						246000	0.338409	0.535578
248000	0.0162206	0.104131						248000	0.203114	0.262238														248000	0	0.187227						248000	0.338409	0.229533
250000	0.113544	0.086775						250000	0.13541	0.087413														250000	0.117233	0.104015						250000	0.423012	0.229533
252000	0.0324412	0.03471						252000	0.203114	0.262238														252000	0.078156	0.124818						252000	0.423012	0.382555
254000	0.0648824	0.086775						254000	0	0.174825														254000	0	0.187227						254000	0.338409	0.306044
256000	0.0486618	0.017355						256000	0.067705	0.174825														256000	0.039078	0.104015						256000	0.423012	0.153022
258000	0.081103	0.052065						258000	0.067705	0.174825														258000	0.039078	0.145621						258000	0.253807	0.0765111
260000	0.0162206	0.086775						260000	0.203114	0.437063														260000	0.078156	0.083212						260000	0.507614	0.229533
262000	0.0486618	0.03471						262000	0.067705	0.437063														262000	0.039078	0.083212						262000	0.169205	0.382555
264000	0.0162206	0.052065						264000	0.270819	0														264000	0.117233	0.083212						264000	0.253807	0.306044
266000	0.0648824	0.052065						266000	0	0.174825														266000	0.039078	0.041606						266000	0.169205	0.459067
268000	0.0486618	0.06942						268000	0	0.262238														268000	0.117233	0.104015						268000	0.761421	0.382555
270000	0.129765	0.104131						270000	0	0.262238														270000	0.156311	0.083212						270000	0.253807	0.459067
272000	0.0648824	0.03471						272000	0.338524	0														272000	0.039078	0.041606						272000	0	0.306044
274000	0.113544	0						274000	0	0.262238														274000	0.117233	0.104015						274000	0.169205	0.459067
276000	0	0.104131						276000	0.067705	0.174825														276000	0.156311	0.041606						276000	0.169205	0.229533
278000	0.0973236	0.086775						278000	0.067705	0.087413														278000	0	0.062409						278000	0.592217	0.459067
280000	0	0.138841						280000	0	0.262238														280000	0.117233	0.104015						280000	0.169205	0.229533
282000	0.0162206	0.06942						282000	0	0.087413														282000	0	0.104015						282000	0.338409	0.306044
284000	0.0486618	0.017355						284000	0.067705	0.262238														284000	0.039078	0.083212						284000	0.0846024	0.535578
286000	0.0486618	0.03471						286000	0.067705	0.262238														286000	0.078156	0.104015						286000	0.0846024	0
288000	0.0486618	0.03471						288000	0.203114	0.087413														288000	0.039078	0.083212						288000	0.253807	0.612089
290000	0.0324412	0.086775						290000	0	0.262238														290000	0.078156	0.104015						290000	0.338409	0.535578
292000	0.0486618	0.06942						292000	0.067705	0														292000	0.039078	0.062409						292000	0.169205	0.229533
294000	0.0973236	0.017355						294000	0.067705	0.174825														294000	0.078156	0.020803						294000	0.676819	0.229533
296000	0.0486618	0.104131						296000	0	0.262238														296000	0.117233	0.145621						296000	0.253807	0.535578
298000	0.0648824	0.052065						298000	0	0.174825														298000	0.078156	0.062409						298000	0.338409	0.382555
300000	0.0486618	0.03471						300000	0	0														300000	0.039078	0.062409						300000	0.169205	0.153022
302000	0.0162206	0.017355						302000	0.13541	0.087413														302000	0.078156	0.062409						302000	0.338409	0.153022
304000	0	0.052065						304000	0	0														304000	0.078156	0.083212						304000	0.338409	0.229533
306000	0.0162206	0.03471						306000	0	0.087413														306000	0.039078	0.041606						306000	0.253807	0.459067
308000	0	0.052065						308000	0	0.262238														308000	0.039078	0.041606						308000	0	0.459067
310000	0.0324412	0.03471						310000	0.067705	0.087413														310000	0.039078	0.104015						310000	0.338409	0.382555
312000	0.0324412	0.052065						312000	0.13541	0.087413														312000	0.156311	0.083212						312000	0.253807	0.382555
314000	0.0324412	0.017355						314000	0	0														314000	0.039078	0.020803						314000	0.169205	0.153022
316000	0.0162206	0.03471						316000	0	0.087413														316000	0.039078	0.062409						316000	0.0846024	0.153022
318000	0	0.052065						318000	0.067705	0.262238														318000	0	0.166424						318000	0.0846024	0.229533
320000	0.0648824	0.06942						320000	0	0														320000	0.039078	0.083212						320000	0.0846024	0.229533
322000	0.113544	0						322000	0.067705	0.087413														322000	0	0.104015						322000	0.169205	0.306044
324000	0.0324412	0.086775						324000	0.270819	0														324000	0.039078	0.041606						324000	0.169205	0.0765111
326000	0.0324412	0.03471						326000	0.067705	0.174825														326000	0	0.020803						326000	0.0846024	0.0765111
328000	0.0648824	0.017355						328000	0.067705	0.262238														328000	0.156311	0.104015						328000	0.423012	0.153022
330000	0.0324412	0.017355						330000	0	0.611888														330000	0	0.145621						330000	0.423012	0.229533
332000	0.0486618	0.017355						332000	0	0														332000	0.039078	0.124818						332000	0.253807	0.153022
334000	0.0162206	0						334000	0.13541	0														334000	0	0.041606						334000	0.338409	0.382555
336000	0.0486618	0.017355						336000	0.067705	0.087413														336000	0.039078	0.041606						336000	0.338409	0.153022
338000	0.0648824	0.017355						338000	0.13541	0.174825														338000	0	0.020803						338000	0.253807	0.306044
340000	0.0162206	0.052065						340000	0.067705	0.174825														340000	0.078156	0.062409						340000	0.253807	0.153022
342000	0.0324412	0.017355						342000	0	0.087413														342000	0.078156	0.041606						342000	0.0846024	0.0765111
344000	0.0324412	0.052065						344000	0.13541	0.174825														344000	0.039078	0.062409						344000	0.169205	0.306044
346000	0.0324412	0.03471						346000	0	0.087413														346000	0.039078	0.062409						346000	0.253807	0.153022
348000	0.0486618	0.03471						348000	0	0.262238														348000	0.039078	0.041606						348000	0.507614	0.229533
350000	0.0324412	0						350000	0.067705	0.087413														350000	0.078156	0.062409						350000	0.423012	0.153022
352000	0	0						352000	0.067705	0														352000	0.078156	0.041606						352000	0.0846024	0.535578
354000	0.0324412	0						354000	0	0.087413														354000	0.156311	0.041606						354000	0.169205	0.229533
356000	0.0162206	0						356000	0	0														356000	0	0.062409						356000	0	0.229533
358000	0.0162206	0.052065						358000	0	0.087413														358000	0.078156	0.083212						358000	0.253807	0.459067
360000	0.0324412	0						360000	0	0														360000	0.039078	0.041606						360000	0.253807	0.229533
362000	0	0						362000	0	0.087413														362000	0	0.104015						362000	0.253807	0.153022
364000	0	0.052065						364000	0	0.174825														364000	0.078156	0.062409						364000	0.169205	0.0765111
366000	0.0162206	0.03471						366000	0.067705	0.087413														366000	0.078156	0.145621						366000	0.169205	0.153022
368000	0	0						368000	0	0														368000	0.039078	0.020803						368000	0.169205	0.306044
370000	0.0162206	0						370000	0	0														370000	0.039078	0.062409						370000	0.0846024	0.153022
372000	0.0162206	0						372000	0	0.087413														372000	0.234467	0.020803						372000	0.507614	0.153022
374000	0.0162206	0						374000	0	0.174825														374000	0	0.020803						374000	0.0846024	0.229533
376000	0.0162206	0						376000	0.067705	0														376000	0.039078	0.062409						376000	0.0846024	0.0765111
378000	0	0.017355						378000	0	0.087413														378000	0.039078	0.041606						378000	0.253807	0.382555
380000	0.0324412	0.017355						380000	0.067705	0.087413														380000	0.117233	0.020803						380000	0.253807	0.229533
382000	0.0324412	0.017355						382000	0.067705	0.174825														382000	0	0.020803						382000	0.169205	0.153022
384000	0.0324412	0.03471						384000	0	0														384000	0	0.020803						384000	0	0.153022
386000	0.0486618	0						386000	0	0.087413														386000	0.039078	0.041606						386000	0.0846024	0.0765111
388000	0	0.017355						388000	0	0.087413														388000	0.078156	0						388000	0.423012	0.153022
390000	0.0162206	0.017355						390000	0	0.174825														390000	0	0.062409						390000	0.253807	0.229533
392000	0.081103	0.03471						392000	0	0														392000	0.039078	0.020803						392000	0.169205	0.0765111
394000	0.0162206	0.052065						394000	0	0.174825														394000	0	0.062409						394000	0.169205	0.306044
396000	0	0.017355						396000	0	0														396000	0	0.041606						396000	0.253807	0.0765111
398000	0	0.017355						398000	0	0.174825														398000	0.078156	0.020803						398000	0.169205	0.0765111
400000	0	0.017355						400000	0	0.087413														400000	0.039078	0.041606						400000	0.169205	0.229533
402000	0.0162206	0						402000	0.13541	0														402000	0	0.041606						402000	0.169205	0.229533
404000	0.0324412	0.03471						404000	0	0														404000	0	0.020803						404000	0.169205	0
406000	0	0.017355						406000	0	0.087413														406000	0	0.083212						406000	0.0846024	0.306044
408000	0.0162206	0.017355						408000	0	0.087413														408000	0.039078	0.083212						408000	0.169205	0.229533
410000	0	0						410000	0.067705	0.087413														410000	0	0						410000	0.169205	0.0765111
412000	0	0						412000	0.13541	0														412000	0	0						412000	0.253807	0.229533
414000	0.0162206	0						414000	0.067705	0.437063														414000	0	0.062409						414000	0.0846024	0.0765111
416000	0	0						416000	0	0.087413														416000	0	0.041606						416000	0.169205	0.153022
418000	0.0162206	0.017355						418000	0.067705	0														418000	0.078156	0.062409						418000	0.0846024	0.0765111
420000	0.0162206	0.017355						420000	0	0														420000	0	0.083212						420000	0.0846024	0.153022
422000	0	0.017355						422000	0	0														422000	0	0.062409						422000	0	0
424000	0	0.017355						424000	0	0.174825														424000	0	0.020803						424000	0.0846024	0.153022
426000	0	0.017355						426000	0	0.174825														426000	0.039078	0.020803						426000	0.0846024	0.0765111
428000	0	0.017355						428000	0	0														428000	0.039078	0.083212						428000	0.169205	0.153022
430000	0	0.017355						430000	0	0														430000	0.039078	0.020803						430000	0.0846024	0.153022
432000	0.0162206	0.052065						432000	0.13541	0														432000	0	0.041606						432000	0.169205	0.229533
434000	0.0324412	0.03471						434000	0	0														434000	0.039078	0.020803						434000	0	0.229533
436000	0	0.017355						436000	0.067705	0														436000	0	0.020803						436000	0.169205	0.153022
438000	0.0324412	0						438000	0.067705	0.174825														438000	0.039078	0.041606						438000	0.169205	0.0765111
440000	0	0.03471						440000	0	0														440000	0.039078	0.062409						440000	0.169205	0.229533
442000	0.0486618	0.017355						442000	0	0.174825														442000	0	0.041606						442000	0.0846024	0.229533
444000	0.0162206	0.03471						444000	0	0														444000	0	0						444000	0.0846024	0.0765111
446000	0	0						446000	0.067705	0														446000	0	0.062409						446000	0.0846024	0
448000	0	0.017355						448000	0	0														448000	0	0.083212						448000	0.0846024	0.306044
450000	0.0162206	0						450000	0	0														450000	0	0.062409						450000	0.0846024	0.0765111
452000	0.0486618	0.017355						452000	0	0														452000	0.039078	0.020803						452000	0.0846024	0.153022
454000	0.0486618	0.017355						454000	0	0														454000	0	0.020803						454000	0.169205	0
456000	0	0.017355						456000	0	0.174825														456000	0.039078	0.041606						456000	0.169205	0.153022
458000	0.0324412	0						458000	0	0.087413														458000	0.039078	0						458000	0.253807	0.153022
460000	0	0						460000	0	0.087413														460000	0	0.041606						460000	0.169205	0.0765111
462000	0.0324412	0						462000	0.067705	0														462000	0	0						462000	0.169205	0.229533
464000	0.0324412	0						464000	0	0														464000	0.039078	0						464000	0.0846024	0.229533
466000	0.0162206	0						466000	0	0														466000	0.039078	0.062409						466000	0	0
468000	0	0						468000	0	0														468000	0	0.041606						468000	0.0846024	0.153022
470000	0	0						470000	0.067705	0.174825														470000	0	0.083212						470000	0.169205	0.153022
472000	0	0						472000	0	0														472000	0	0.020803						472000	0.507614	0.229533
474000	0.0162206	0						474000	0	0														474000	0.078156	0.041606						474000	0.253807	0.153022
476000	0	0.017355						476000	0	0														476000	0	0.020803						476000	0.169205	0.0765111
478000	0	0.017355						478000	0.067705	0.087413														478000	0.078156	0.020803						478000	0.169205	0.153022
480000	0	0						480000	0	0.087413														480000	0.078156	0						480000	0.253807	0.153022
482000	0	0						482000	0	0.087413														482000	0	0.020803						482000	0	0
484000	0.0162206	0.03471						484000	0	0														484000	0	0.041606						484000	0	0.0765111
486000	0.0324412	0						486000	0	0														486000	0.078156	0.020803						486000	0.423012	0.153022
488000	0.0162206	0.017355						488000	0.067705	0.087413														488000	0	0.041606						488000	0.423012	0.153022
490000	0	0						490000	0	0														490000	0	0.020803						490000	0.0846024	0.0765111
492000	0	0						492000	0	0.087413														492000	0	0.062409						492000	0.0846024	0.153022
494000	0	0						494000	0	0														494000	0.039078	0.062409						494000	0.338409	0.0765111
496000	0.0162206	0.017355						496000	0	0														496000	0.078156	0.041606						496000	0.0846024	0.0765111
498000	0	0						498000	0	0.087413														498000	0	0.062409						498000	0	0.0765111
500000	0.0324412	0						500000	0	0														500000	0	0.020803						500000	0.338409	0.535578
																																	0.507614	0.0765111
																																	0.0846024	0.0765111
																																	0.169205	0.153022
																																	0.253807	0
																																	0.169205	0.153022
																																	0.0846024	0.153022
																																	0.169205	0.0765111
																																	0.0846024	0.0765111
																																	0.0846024	0.229533
																																	0.0846024	0
																																	0.0846024	0
																																	0	0
																																	0.253807	0
																																	0.253807	0.153022
																																	0.169205	0
																																	0	0.153022
																																	0.169205	0.229533
																																	0.0846024	0.153022
																																	0.0846024	0.0765111
																																	0.0846024	0
																																	0.0846024	0.229533
																																	0.0846024	0.229533
																																	0	0.0765111
																																	0.0846024	0.153022
																																	0.253807	0.153022
																																	0.0846024	0.0765111
																																	0.169205	0.229533
																																	0	0
																																	0.0846024	0
																																	0	0.153022
																																	0.0846024	0.0765111
																																	0.0846024	0
																																	0.169205	0.0765111
																																	0.0846024	0.0765111
																																	0.169205	0
																																	0.253807	0
																																	0.0846024	0.382555
																																	0	0
																																	0.253807	0.0765111
																																	0.0846024	0.153022
																																	0	0.153022
																																	0.592217	0
																																	0	0.0765111
																																	0.169205	0
																																	0.253807	0.0765111
																																	0.0846024	0.0765111
																																	0.169205	0
																																	0.0846024	0.0765111
																																	0.169205	0.0765111
																																	0	0.0765111
																																	0.0846024	0
																																	0.0846024	0
																																	0.253807	0
																																	0.253807	0.153022
																																	0.0846024	0.153022
																																	0	0.153022
																																	0.0846024	0.153022
																																	0.0846024	0.153022
																																	0.0846024	0
																																	0.0846024	0.0765111
																																	0.0846024	0.0765111
																																	0.169205	0.153022
																																	0.169205	0
																																	0	0.0765111
																																	0.0846024	0
																																	0.0846024	0.153022
																																	0.0846024	0.153022
																																	0.0846024	0
																																	0.0846024	0.0765111
																																	0.0846024	0.153022
																																	0.0846024	0.0765111
																																	0	0
																																	0	0.153022
																																	0.0846024	0.0765111
																																	0.169205	0.0765111
																																	0.0846024	0
																																	0.0846024	0.0765111
																																	0.169205	0.229533
																																	0.0846024	0
																																	0.0846024	0
																																	0.0846024	0.229533
																																	0.253807	0
																																	0.0846024	0
																																	0	0.0765111
																																	0.0846024	0
																																	0	0
																																	0	0
																																	0.169205	0.0765111
																																	0	0.0765111
																																	0	0.153022
																																	0	0.153022
																																	0	0
																																	0.0846024	0
																																	0.0846024	0
																																	0.0846024	0.229533
																																	0.169205	0
																																	0	0
																																	0	0.153022
																																	0.0846024	0.229533
																																	0	0
